# Supplementary material for: Targeting Natural Plant Metabolites for Hunting SARS-CoV-2 Omicron BA.1 Variant Inhibitors: Extraction, Molecular Docking, Molecular Dynamics, and Physicochemical Properties Study
Source: Curr Issues Mol Biol. 2022 Oct 19;44(10):5028–47. doi: 10.3390/cimb44100342 (PMC9600405; doi:10.3390/cimb44100342)
Supplement: Supplementary file 1 [file cimb-44-00342-s001.zip]

Archive with 1 entries (1 files):
- cimb-1903255-supplementary.pdf
